# Supplementary material for: The Cold-Inducible RNA-Binding Protein (CIRP) Level in Peripheral Blood Predicts Sepsis Outcome
Source: PLoS One. 2015 Sep 11;10(9):e0137721. doi: 10.1371/journal.pone.0137721 (PMC4567352; doi:10.1371/journal.pone.0137721)
Supplement: S1 File — (XLSX) [file pone.0137721.s001.xlsx]

## Sheet: The original database of septic
Sample No.	Sex:Male=1,Female=2	Medical Record No.	Age,years	Infection Source:Pulmonary=1,Abdominal=2,intracranial=3,Skin and soft-tissue=4,Urinary tract=5,Bloodstream=6	Comorbidities:Null=0,Diabetes=1,Cardiovascular disease=2,Hypertension=3,Cerebrovascular disease=4,Chronic pulmonary disease=5,Post-operation=6,Trauma=7,Others=8	Prognosis:Nosurvival=0,Survival=1	APACHEIIscore	SOFA score	APTT(s)	PT(s)	TT(s)	D-dimer(ug/mL)	Fg(g/L)	Lactate (mmol/L)	Creatinine (mmol/L)	PCT (ng/mL)	WBC (×109/L)	N%	CIRP-sample(pg/mL)	CIRP(pg/mL)	CIRP(ng/mL)	CIRP0.1(ng/mL)	Length of ICU stay,days	Length of hospital stay,days
9	1	1025389	60	3	0	1	31	13	49.9	15.9	18	37	3.21	1.3	712	9.31	16.12	94.1	1388.84	13888.4	13.8884	1.38884	6	6
12	1	1013039	85	1	3,7	1	36	12	47.3	16.7	23.5	1.31	7	1.8	599.3	1.22	8.7	87.5	1387.74	13877.4	13.8774	1.38774	81	81
16	1	1024996	82	1	3,7	1	43	14	92.1	16.6	13.5	7.14	2.2	3.2	86.7	0.33	5.39	98.01	198.88	1988.8	1.9888	0.19888	25	25
20	2	1029671	59	1	0	1	39	15	52.2	15.2	19.1	11.34	1.85	1.9	140.1	9.7	3.31	86.8	5726.66	57266.6	57.2666	5.72666	3	8
24	1	1007791	83	1	1,4,7	1	38	14	48	21.2	16.699	4.43	2.68	1.6	235.4	3.48	11.39	84	242.844	2428.44	2.42844	0.242844	136	165
25	1	1028339	74	1	5	1	33	7	49	15.3	2.35	2.687	3.91	0.7	82.3	1.07	16.65	98.94	12119.6	121196	121.196	12.1196	3	3
31	1	1031471	51	1	6,8	1	35	11	44.7	17.5	17.6	5.64	2.98	5	357.6	16.99	19.57	89.74	40840.6	408406	408.406	40.8406	3	3
43	1	864014	63	1	1,7	1	31	9	48.1	18.2	16.1	2.99	5.31	3	281	9.83	15.86	87.4	9251.48	92514.8	92.5148	9.25148	4	29
49	1	1035627	60	1	4	1	28	7	33.5	14.4	14.5	2.45	2.57	1.9	82.9	0.1	16.17	86.74	298.691	2986.91	2.98691	0.298691	10	11
52	1	1036789	48	1	7	1	37	14	46.5	15.4	15.5	3.57	7.79	1.2	89.3	3.8	0.99	41.24	3017.32	30173.2	30.1732	3.01732	5	5
54	1	1039321	71	1	4,7	1	38	15	35.3	18.5	26.1	4.6	1.64	2.9	124.4	1.29	36.86	78.54	352.311	3523.11	3.52311	0.352311	13	13
55	1	1038834	77	2	6	1	38	11	60.6	13.9	14.5	3.83	5.99	3	117.9	12.12	9.93	87.5	24262.1	242621	242.621	24.2621	16	18
85	1	1057716	37	3	7	1	38	15	62.4	17.1	21	23.06	/	4.1	627.5	136.25	17.1	77.14	14344	143440	143.44	14.344	1	1
94	1	1039142	30	1	7	1	27	10	58.3	16.5	14.3	6.73	5.9	2.4	179.9	100	0.31	42.4	482.67	4826.7	4.8267	0.48267	1	5
8	1	163464	73	2	1,2,3	1	34	14	96.4	16.6	/	2.1	3.45	16.06	568.2	7.97	16.88	86.94	498.548	4985.48	4.98548	0.498548	1	1
37	2	1030184	50	1	0	1	29	11	48.9	13	17.699	35	2.15	2.6	54	0.66	11.39	93.7	356.249	3562.49	3.56249	0.356249	11	23
1	2	G27040	70	1	1,2	1	14	13	51.5	20.8	15.5	2.67	5.23	7.3	331.1	16.67	11.5	88.64	382.013	3820.13	3.82013	0.382013	36	36
2	2	872861	73	1	2,3,6	1	20	6	50.5	18.6	14.9	3.15	2.45	1.5	55.6	0.5	6.5	79.7	1394.49	13944.9	13.9449	1.39449	45	67
4	1	1020383	64	2	6,7	1	21	5	32.7	10.6	13.699	7.6	7.37	1.4	116	1.45	23.3	95.24	236.609	2366.09	2.36609	0.236609	12	13
32	1	1031150	43	3	0	1	17	4	34.5	13.3	16.199	1.17	3.59	1.1	70	0.09	13.74	90.2	160.102	1601.02	1.60102	0.160102	10	10
35	2	952360	68	1	1,2，7	1	24	15	36.3	15.7	13.6	30.57	3.8	5.6	45.7	0.39	13.76	88.3	170.178	1701.78	1.70178	0.170178	10	25
50	1	1034677	80	1	8	1	11	7	56.5	16.2	15.9	2.56	8.42	1.1	81.5	0.72	18.66	89.6	238.62	2386.2	2.3862	0.23862	30	37
51	2	1037507	69	1	3,5	1	22	3	40.5	11.4	16.699	35	5.77	0.7	61.5	1.25	11.68	89.8	43692.1	436921	436.921	43.6921	19	19
73	2	1037165	28	1	0	1	9	9	65.9	13.1	40.799	6.61	5.32	4.2	837.6	4.82	9.53	93.34	151.445	1514.45	1.51445	0.151445	5	23
80	1	546004	65	1	7	1	19	6	31.4	14.4	16.1	1.23	4.6	8.8	132.6	0.14	13.56	90.24	218.678	2186.78	2.18678	0.218678	5	23
84	1	1057095	66	4	7	1	13	6	35.7	15.5	15	1.98	5.05	4.3	66.8	4.02	17.2	97.6	151.493	1514.93	1.51493	0.151493	1	1
99	1	1013388	31	1	7	1	17	7	34	11.1	34.5	10.29	8.49	0.9	137.8	2.38	23.35	92.6	1908.37	19083.7	19.0837	1.90837	18	27
26	1	1030979	60	1	1,6,7	1	23	8	46.1	15.8	13.699	1.9	6.68	1.2	74.1	0.15	17.05	94.24	548.256	5482.56	5.48256	0.548256	11	11
46	1	1035674	79	1	5,7	1	21	5	42	13.6	16.1	2.56	6.91	0.8	84.7	0.56	20.82	94.3	865.259	8652.59	8.65259	0.865259	5	5
72	1	1045513	29	1	0	1	14	11	63.8	13.2	20	13.67	5.49	1.8	315	31.04	2.57	70.04	578.656	5786.56	5.78656	0.578656	5	5
83	1	966789	35	1	7	1	16	3	39.6	14.1	15.3	16.38	4.21	2.9	140.1	6.42	5.91	90	139.259	1392.59	1.39259	0.139259	11	36
86	2	1057189	38	6	0	0	40	20	73.2	21.2	34	36.88	0.73	4.2	477.2	95.35	45.72	87.74	515.597	5155.97	5.15597	0.515597	11	13
17	1	1025300	82	1	6,7	0	30	6	49.7	12.1	16.5	0.19	4.15	1.3	123.8	17.08	20.74	91.2	145.831	1458.31	1.45831	0.145831	2.1	34
36	1	1028735	54	1	8	0	32	5	40.3	14	14.699	23.99	2.98	0.6	55.6	0.15	11.8	90.34	139.105	1391.05	1.39105	0.139105	15	25
41	1	1034609	44	1	3,4，6	0	30	8	30.2	13.9	14.199	5.4	4.36	0.7	44.5	1.02	4.38	62.14	141.256	1412.56	1.41256	0.141256	14	14
62	1	1044692	77	1	1,3	0	27	8	61.3	16.9	21.3	9.51	5.66	1.2	315.2	28.18	21.81	91.6	141.857	1418.57	1.41857	0.141857	29	29
19	1	1029484	68	3	6	0	22	6	37.7	14.1	15.5	3.41	5.4	1.4	122.8	2.06	15.04	93.33	448.816	4488.16	4.48816	0.448816	3	7
21	2	1024937	36	6	7	0	12	8	41.3	16.8	14.3	6.82	2.29	3.9	93.7	88.8	6.88	92	20016.6	200166	200.166	20.0166	3	18
27	1	1030330	32	2	0	0	8	9	37.9	13.9	15.9	9.9	6.6	3.2	632.7	85.28	7.47	86.74	3414.13	34141.3	34.1413	3.41413	2	32
29	1	1030495	40	1	0	0	16	5	38	15	16.399	2.14	13.5	2.2	117.9	4.3	8.65	81.54	5688.99	56889.9	56.8899	5.68899	12	27
33	1	1031254	63	2	2,5,7	0	8	3	55	14.8	13.6	3.17	5.6	1	85.7	5.58	10.69	88.5	164.338	1643.38	1.64338	0.164338	2	18
34	1	1032631	75	2	7	0	12	2	55	16.1	15	6.12	2.85	1.6	85.7	0.42	10.21	87.2	1582.32	15823.2	15.8232	1.58232	2	13
38	1	770470	82	1	2,5	0	13	5	36.3	14	17.399	3.04	8.96	0.8	109.5	0.49	14.56	80.6	496.6	4966	4.966	0.4966	7	7
44	1	1034628	57	2	3,7	0	14	10	50.7	11.8	18.8	35	2.1	1.1	81.9	12.43	14.86	91.5	365.134	3651.34	3.65134	0.365134	10	25
53	1	1037838	61	1	7	0	13	2	36.1	15.6	17.399	7.83	3.25	1.7	225.8	1.52	19.16	95	399.877	3998.77	3.99877	0.399877	26	26
56	2	1018826	47	1	7	0	13	7	37.1	13.6	16.399	2.03	5.2	1.7	101.5	0.19	18.33	95.4	160.68	1606.8	1.6068	0.16068	7	20
58	2	1039510	55	1	8	0	20	6	36.8	14.4	15.4	3.18	3.83	0.9	21.5	0.2	10.32	96.7	10145.8	101458	101.458	10.1458	26	32
63	1	606875	32	1	7	0	25	12	61.7	19.2	20.5	14.78	3.95	0.8	970.6	17.64	6.21	83.21	11783.7	117837	117.837	11.7837	8	22
65	1	1047131	65	1	8	0	21	7	47.7	11.6	19.1	12.05	2.14	1.7	66	1.46	6.49	88.4	361.409	3614.09	3.61409	0.361409	5	25
69	2	1050577	76	1	1,2,3,5,	0	15	8	62.5	14.7	15.5	3.89	8.72	0.6	785.2	1.17	26.3	90.34	1411.99	14119.9	14.1199	1.41199	3	42
75	1	1043274	45	2	7	0	22	13	37.3	14.5	16.5	3.31	3.34	0.6	27.3	0.47	9.99	87.1	4985.75	49857.5	49.8575	4.98575	12	69
91	1	1057101	79	1	7	0	21	5		15.1	13.4	5.15	5.77	1.3	50	2.54	9.12	94.6	523.596	5235.96	5.23596	0.523596	5	20
93	1	1064362	42	1	0	0	10	4	44	14.1	16.699	17.73	7.67	2.5	42.9	0.26	15.79	88.2	172.379	1723.79	1.72379	0.172379	10	20
96	2	1060182	42	2	7	0	9	3	28.7	13.4	13.699	3.81	3.97	1.3	100	7.96	10.2	83.9	1383.09	13830.9	13.8309	1.38309	23	25
100	2	1067379	46	1	6	0	11	5	15	46.2	12.8	20.4	1.05	8.68	75.8	2.28	19.49	97	3937.11	39371.1	39.3711	3.93711	3	20
22	1	1021654	51	1	1,3	0	20	8	67.8	17.5	15.5	4.11	7.14	0.7	601	0.85	12.02	92.3	138.706	1387.06	1.38706	0.138706	6	51
28	2	1028398	60	2	6,7	0	23	6	51.8	17.5	14.8	2.8	2.85	1.2	56	2.56	12.27	93.14	145.256	1452.56	1.45256	0.145256	7	8
30	1	1031102	75	1	5	0	25	5	32.6	12.8	17.3	0.62	5.86	0.6	90.5	0.17	17.98	97.14	143.044	1430.44	1.43044	0.143044	11	24
45	2	1035521	71	5	1,7	0	11	4	49.1	15.6	14.699	5.6	7.14	4.2	61.5	14.51	16.8	84	140.809	1408.09	1.40809	0.140809	3	6
59	1	675179	66	1	7	0	19	6	51.3	15.2	16.199	5.25	15.84	0.6	29.27	0.98	15.6	87.24	140.392	1403.92	1.40392	0.140392	6	27
67	1	1048050	54	1	4,8	0	23	8	69.1	16.7	13.8	2.91	6.98	1.8	115.7	60.89	12.68	89.44	140.382	1403.82	1.40382	0.140382	9	9
71	1	1044251	46	2	6	0	15	9	50.8	16.9	12.5	3.19	5.49	7.4	76.7	48.6	5.2	92.5	157.255	1572.55	1.57255	0.157255	15	65
78	1	1053411	75	1	8	0	14	5	41.6	14.7	16.899	10.6	5.11	0.4	39.6	0.63	8.96	86.6	139.371	1393.71	1.39371	0.139371	34	34
82	2	1037625	79	1	5	0	19	9	51.6	13.9	15.1	2.63	6.74	0.6	44.9	0.23	5.54	89.11	138.84	1388.4	1.3884	0.13884	5	5
87	2	1056374	73	2	7	0	17	2	53.4	15.4	22.899	4.45	5.52	0.5	73.5	3.02	17.44	90.9	138.928	1389.28	1.38928	0.138928	18	18
88	1	1060420	18	1	8	0	7	0	47.3	16.5	13.199	12.68	3.56	0.8	71.3	0.77	10.52	89.1	143.71	1437.1	1.4371	0.14371	12	12
89	1	1060353	74	2	1	0	9	1	54.6	14	15.6	2.24	7.7	0.8	60	1.2	10.81	86.14	138.812	1388.12	1.38812	0.138812	22	39
92	1	1060681	58	2	7	0	18	6	44.3	15.5	18.399	20.48	4.93	1.6	662.5	8.93	12.87	93.7	589.215	5892.15	5.89215	0.589215	10	37
98	1	994804	76	1	2,3,7	0	10	4	38.3	14.1	15.6	2.36	3.72	0.8	63.7	0.07	7.47	76.9	138.85	1388.5	1.3885	0.13885	9	9
